# Supplementary material for: SARS-CoV-2 Infection in Companion Animals: Prospective Serological Survey and Risk Factor Analysis in France
Source: Viruses. 2022 May 28;14(6):1178. doi: 10.3390/v14061178 (PMC9229200; doi:10.3390/v14061178)
Supplement: Supplementary file 1 [file viruses-14-01178-s001.zip]

Archive with 1 entries (1 files):
- viruses-1712747-supplementary.xlsx
