# Supplementary material for: SARS-CoV-2 Infection in Companion Animals: Prospective Serological Survey and Risk Factor Analysis in France
Source: Viruses. 2022 May 28;14(6):1178. doi: 10.3390/v14061178 (PMC9229200; doi:10.3390/v14061178)
Supplement: Supplementary file 1 [file viruses-14-01178-s001.zip › viruses-1712747-supplementary.xlsx]

## Sheet: Feuil1
Sample ID	Species	ELISA	HAT	Virus serum neutralization titier	Sample collection date	Comment
0001	Cat	Negative	Positive	0	18/05/2020
0002	Cat	Negative	Positive	0	03/07/2020
0003	Cat	Negative	Positive	0	07/09/2020
0004	Cat	Negative	Positive	0	10/10/2020
0005	Cat	Negative	Positive	0	14/10/2020
0006	Dog	Negative	Positive	40	14/10/2020
0007	Cat	Negative	Positive	0	16/10/2020
0008	Cat	Negative	Positive	0	16/10/2020
0009	Dog	Negative	Positive	80	05/05/2020
2000	Dog	Negative	Negative		2021-02-04
2001	Dog	Negative	Negative		2020-12-18
2002	Dog	Negative	Negative		2021-01-04
2004	Cat	Negative	Negative		2020-12-15
2005	Cat	Negative	Negative		2020-12-18
2006	Cat	Negative	Negative		2020-12-18
2007	Cat	Negative	Negative		2020-12-18
2008	Cat	Negative	Negative		2020-12-18
22RH	Cat	Inconclusive	Negative	0	23/09/2020
22W6	Cat	Inconclusive	Negative	0	23/08/2021
25RY	Cat	Positive	Positive	>1280	18/03/2021
2CMB	Dog	Negative	Positive	640	28/05/2021
2FHH	Cat	Negative	Positive	20	19/05/2020
2H3Y	Cat	Negative	Positive	40	03/11/2021
2HRG	Cat	Positive	Positive	40	09/11/2020
2S4M	Dog	Negative	Positive	>1280	10/12/2020
2SWU	Dog	Positive	Positive	20	01/06/2021
2X53	Cat	Positive	Positive	320	08/04/2021
38Z2	Cat	Positive	Positive	640	19/11/2020
3CJU	Cat	Positive	Positive	640	11/05/2020
3EMB	Cat	Positive	Positive	>1280	05/08/2020
3QG8	Cat	Positive	Positive	>1280	19/12/2020
3R83	Cat	Negative	Negative		22/09/2020
3WF2	Dog	Positive	Positive	640	21/05/2021
3ZQJ	Cat	Negative	Xenoreactive	0	27/10/2021
48W3	Dog	Inconclusive	Negative	0	22/06/2021
4FG4	Dog	Negative	Positive	0	09/07/2021
4TNE	Cat	Negative	Negative		10/06/2021
4U2C	Dog	Negative	Positive	0	14/01/2021
4USK	Dog	Negative	Positive	0	09/11/2020
5N3N	Dog	Negative	Positive	0	18/03/2021
5NZ3	Dog	Negative	Positive	0	18/03/2021
5U9V	Cat	Negative	Negative		20/07/2020
5XBD	Dog	Negative	Positive	0	08/04/2021
66JQ	Cat	Positive	Positive	>1280	24/09/2020
66TE	Dog	Negative	Positive	0	01/04/2021
6A9J	Cat	Negative	Negative		03/07/2020
6BH5	Cat	Negative	Negative		28/09/2020	Excluded (questionnaire not completed)
6QQL	Dog	Negative	Positive	0	10/06/2021
6TVJ	Cat	Negative	Positive	40	06/08/2020
72L4	Dog	Negative	Positive	0	06/11/2020
73GF	Dog	Negative	Positive	0	10/01/2020
752J	Dog	Negative	Positive	0	28/07/2020
793G	Dog	Negative	Positive	0	08/04/2021
79UQ	Cat	Negative	Positive	0	08/04/2021
7BGL	Dog	Negative	Positive	0	01/06/2021
7FZ8	Cat	Negative	Negative		12/05/2021
7L4R	Cat	Negative	Xenoreactive	0	24/09/2020
7RE7	Dog	Negative	Positive	0	04/08/2020
7SZG	Dog	Negative	Positive	0	01/07/2020
7UPH	Cat	Negative	Negative		15/07/2020
7Y5W	Dog	Negative	Positive	0	25/05/2021
8DBG	Cat	Negative	Negative		29/05/2020
8F2S	Dog	Negative	Positive	0	29/05/2021
8JHV	Cat	Negative	Negative		28/05/2020
8LPA	Cat	Negative	Negative		11/08/2021
8PGT	Dog	Negative	Positive	0	10/12/2020
8QLX	Cat	Negative	Negative		02/08/2020
9KEV	Dog	Negative	Positive	0	01/04/2021
9R7G	Dog	Inconclusive	Negative	0	26/05/2021
9VKC	Dog	Negative	Negative		10/12/2020
A3ML	Dog	Negative	Negative		22/07/2021
A5H5	Dog	Negative	Negative		11/04/2021
AAVU	Cat	Negative	Negative		17/03/2021
ADBW	Dog	Negative	Xenoreactive	0	13/09/2021
ADJA	Dog	Negative	Negative		19/02/2021
AEVR	Dog	Negative	Negative		21/05/2021
AF25	Cat	Negative	Negative		19/05/2020
AMGT	Cat	Positive	Positive	20	27/07/2020
AN69	Dog	Negative	Negative		20/11/2020
AQNG	Cat	Negative	Negative		10/08/2020
AY5S	Dog	Negative	Negative		01/04/2021
B39U	Dog	Negative	Negative		18/03/2021
B3BE	Cat	Negative	Negative		19/05/2020
B82B	Dog	Negative	Negative		08/06/2021
B8JP	Cat	Negative	Negative		08/04/2021
BJJ7	Dog	Negative	Negative		08/06/2021
BP5D	Dog	Negative	Negative		18/06/2021
BQMM	Dog	Negative	Negative		21/05/2021
BTFP	Dog	Negative	Negative		04/07/2020
BUCL	Dog	Negative	Negative		04/06/2021
BZMC	Cat	Negative	Negative		01/04/2021
C2JW	Cat	Negative	Negative		17/08/2020
CASK	Cat	Negative	Negative		08/12/2021
CJGD	Dog	Negative	Negative		21/05/2021
CLZL	Cat	Negative	Negative		08/06/2020
CMJ5	Dog	Negative	Negative		21/05/2021
CNHF	Cat	Negative	Negative		22/01/2021
CQXR	Dog	Negative	Negative		07/06/2021
CSSL	Dog	Negative	Positive	20	18/11/2020
CTJJ	Cat	Negative	Negative		03/07/2020
CXMV	Dog	Negative	Negative		21/05/2021
D7CA	Dog	Negative	Xenoreactive	0	20/05/2021
DNX7	Dog	Negative	Negative		21/05/2021
DP5K	Dog	Negative	Negative		10/12/2020
DS5R	Dog	Negative	Negative		03/12/2020
DTQS	Cat	Negative	Negative		18/05/2021
E4J4	Cat	Negative	Negative		10/09/2020
E54N	Cat	Negative	Negative		26/06/2020
E5K7	Cat	Negative	Negative		20/07/2020
E5Y8	Cat	Negative	Negative		10/08/2020
E6YE	Cat	Negative	Negative		30/07/2020
E7EB	Dog	Negative	Negative		26/05/2021
E7FN	Dog	Negative	Negative		10/04/2021
E8TR	Dog	Negative	Negative		02/06/2021
E9AM	Dog	Negative	Negative		07/05/2021
E9EM	Dog	Negative	Negative		02/06/2021
EBWJ	Cat	Negative	Negative		10/12/2020
ECD3	Dog	Negative	Negative		03/07/2020
EHP8	Cat	Negative	Negative		24/05/2020
EHSW	Cat	Negative	Xenoreactive	0	28/07/2020
EYHZ	Cat	Negative	Negative		15/05/2020
F2U4	Cat	Negative	Xenoreactive	0	05/06/2021
F4HW	Cat	Negative	Negative		21/08/2020
FK25	Dog	Negative	Negative		05/10/2020
FMG4	Dog	Negative	Negative		04/06/2021
FSFT	Dog	Negative	Negative		12/01/2021
FT4N	Dog	Negative	Negative		10/12/2020
FVBE	Dog	Negative	Negative		10/11/2020
GAU5	Cat	Negative	Negative		02/06/2020
GCPP	Dog	Negative	Negative		28/09/2020
GEAP	Cat	Negative	Negative		01/12/2020
GELN	Dog	Negative	Negative		28/05/2021
GHVY	Cat	Negative	Negative		31/08/2020
GMLX	Dog	Negative	Negative		10/12/2020
GT3T	Cat	Negative	Negative		29/03/2021
GZKN	Cat	Negative	Negative		08/04/2021
GZT9	Dog	Negative	Negative		29/12/2020
H2AV	Cat	Negative	Xenoreactive	0	2021-11-06
H4CB	Dog	Negative	Negative		27/05/2021
H932	Dog	Negative	Negative		14/05/2021
HD32	Cat	Negative	Negative		03/07/2020
HDH6	Dog	Negative	Negative		07/01/2021
HGJT	Cat	Negative	Xenoreactive	0	14/09/2020
HLCX	Cat	Negative	Negative		01/04/2021
HWCD	Cat	Negative	Negative		03/11/2020
HZNS	Cat	Negative	Negative		20/05/2020
IGGY	Cat	Negative	Negative		08/12/2020
J2TU	Dog	Negative	Xenoreactive	0	18/06/2021
J5GU	Cat	Negative	Negative		20/05/2021
JAY6	Cat	Negative	Negative		10/12/2020
JBVW	Dog	Negative	Negative		26/11/2020
JD4N	Dog	Negative	Negative		19/05/2021
JGJB	Dog	Negative	Xenoreactive	0	22/07/2021
JGM2	Cat	Negative	Negative		01/04/2021
JHQL	Dog	Negative	Negative		18/03/2021
JNB8	Dog	Negative	Negative		11/04/2021
JNMY	Dog	Negative	Negative		21/05/2021
JQ3T	Cat	Negative	Negative		24/09/2020
JRXA	Cat	Negative	Negative		06/08/2020
JYNN	Dog	Negative	Negative		14/05/2021
JYW6	Dog	Negative	Negative		14/05/2021
JZPY	Dog	Negative	Negative		29/01/2021
K5BL	Dog	Negative	Negative		10/12/2020
K9MG	Dog	Negative	Negative		21/05/2021
KA8T	Dog	Negative	Negative		18/03/2021
KDEJ	Dog	Negative	Negative		10/12/2020
KH6Q	Dog	Negative	Negative		30/05/2021
KHS4	Cat	Negative	Negative		10/11/2020
KJ3C	Cat	Negative	Negative		30/07/2020
KJ53	Dog	Negative	Negative		20/07/2021
KJY8	Dog	Negative	Positive	0	01/04/2021
KLCF	Cat	Negative	Negative		08/07/2021
L45H	Dog	Negative	Negative		10/12/2020
L4UG	Cat	Negative	Negative		10/12/2020
L6F2	Dog	Negative	Negative		18/03/2021
LCFA	Dog	Negative	Negative		31/05/2021
LFT7	Dog	Negative	Negative		18/12/2020
LK46	Cat	Negative	Xenoreactive	0	13/09/2020
LK6J	Dog	Negative	Negative		21/05/2021
LLED	Cat	Negative	Negative		21/05/2021
LPV7	Dog	Negative	Negative		03/12/2020
LQXS	Dog	Negative	Negative		01/06/2021
LTQD	Dog	Negative	Negative		25/05/2021
LUHF	Dog	Negative	Negative		18/07/2021
LW3X	Cat	Negative	Negative		19/05/2020
LWAW	Cat	Negative	Xenoreactive	0	18/03/2021
LXSJ	Cat	Negative	Negative		08/04/2021
LZSD	Dog	Negative	Negative		12/05/2021
M6GM	Dog	Negative	Negative		28/05/2021
MDKJ	Cat	Negative	Xenoreactive	0	30/06/2020
MEBV	Dog	Negative	Negative		28/05/2021
MEU7	Dog	Negative	Negative		31/05/2021
MF7V	Cat	Negative	Negative		28/09/2020
MFXA	Cat	Negative	Negative		09/06/2021
MGYU	Dog	Negative	Negative		17/12/2020
MHP7	Cat	Negative	Negative		10/12/2020	Excluded (questionnaire not completed)
MJG7	Dog	Negative	Negative		29/01/2021
MLDY	Dog	Negative	Negative		07/01/2021
MLPQ	Dog	Negative	Negative		18/03/2021
MPP5	Cat	Negative	Negative		2020-03-18
MQSB	Dog	Negative	Negative		10/12/2020
MTRE	Dog	Negative	Negative		20/05/2021
N3WW	Cat	Negative	Negative		18/07/2021
N5VW	Dog	Negative	Negative		28/05/2021
NATW	Cat	Negative	Negative		10/12/2020
NDNA	Cat	Negative	Negative		18/09/2020
NKJE	Cat	Negative	Negative		09/04/2021
NP3W	Cat	Negative	Positive	0	07/01/2021	Excluded (questionnaire not completed)
NTPL	Cat	Negative	Negative		29/05/2020
P56J	Dog	Negative	Negative		27/05/2021
P9H9	Dog	Negative	Negative		27/07/2021
PAP8	Cat	Negative	Negative		09/11/2020
PF79	Cat	Negative	Xenoreactive	0	24/07/2021
PFWR	Dog	Negative	Negative		19/05/2021
PNJ6	Dog	Negative	Negative		08/08/2020
PNRA	Cat	Negative	Negative	0	25/05/2020
PS4G	Cat	Negative	Negative		28/05/2021
PSYA	Cat	Negative	Negative		12/06/2020
Q6Q2	Dog	Negative	Negative		14/05/2021
Q9T4	Dog	Negative	Negative		17/05/2021
QC6C	Cat	Negative	Negative		21/05/2021
QCG5	Dog	Negative	Xenoreactive	0	02/06/2021
QCGB	Dog	Negative	Negative		22/07/2021
QH33	Cat	Negative	Negative		28/08/2020
QHXD	Dog	Negative	Negative		10/06/2021
QNYC	Dog	Negative	Negative		19/01/2021
QU3E	Dog	Negative	Negative		10/12/2020
QUX5	Dog	Negative	Negative		08/07/2021
QWGR	Dog	Negative	Negative		10/06/2021
R4FG	Dog	Negative	Negative		10/04/2021
RCS4	Cat	Negative	Negative		27/05/2021
RHBG	Cat	Negative	Negative		01/04/2021
RHC5	Cat	Negative	Negative		01/07/2021
RJDN	Dog	Negative	Negative		27/05/2021
RNVH	Dog	Negative	Negative		10/12/2020
RQQW	Dog	Negative	Negative		09/06/2021
RUML	Dog	Negative	Positive	20	18/03/2021
RWP3	Cat	Negative	Negative		15/12/2020
RZUX	Dog	Negative	Negative		28/05/2021
S2MS	Dog	Negative	Negative		10/12/2020
S4WE	Dog	Negative	Negative		01/04/2021
SD5L	Dog	Negative	Negative		18/03/2021
SEGX	Cat	Negative	Negative		15/05/2020
SJF3	Dog	Negative	Negative		17/05/2021
SK7S	Cat	Negative	Xenoreactive	0	01/04/2021
SNTY	Cat	Negative	Negative		19/03/2020
STJV	Dog	Negative	Negative		07/01/2021
STZW	Cat	Negative	Negative		17/05/2021
SYDR	Cat	Negative	Negative		17/05/2021
SYJK	Dog	Negative	Negative		08/04/2021
T4B6	Cat	Negative	Xenoreactive	0	26/09/2020	Excluded (questionnaire not completed)
T8YV	Cat	Negative	Negative		19/05/2020
TASB	Dog	Negative	Negative		01/04/2021
TBBS	Cat	Negative	Xenoreactive	0	15/10/2021
TQ3U	Cat	Negative	Negative		12/05/2021
TS26	Dog	Negative	Negative		21/05/2021
TVVA	Cat	Negative	Negative		22/04/2021
TXEA	Dog	Negative	Negative		10/12/2020
U3AT	Cat	Negative	Negative		19/07/2021
U3UL	Cat	Negative	Negative		15/09/2020
U83V	Cat	Negative	Negative		05/10/2020
U9AG	Cat	Negative	Negative		16/11/2020
UBMA	Dog	Negative	Negative		04/07/2020
UBW9	Dog	Negative	Negative		18/03/2021
UCPB	Cat	Negative	Negative		01/04/2021
UD3C	Dog	Negative	Negative		10/12/2020
UJQ7	Cat	Negative	Negative		10/11/2020
UPQ2	Dog	Negative	Negative		21/05/2021
UV7E	Dog	Negative	Negative		08/04/2021
UWGA	Cat	Negative	Negative		20/05/2020
UWTT	Dog	Negative	Negative		01/07/2020
UZP3	Dog	Negative	Negative		10/12/2020
V5DX	Cat	Negative	Negative		18/05/2020	Excluded (questionnaire not completed)
V6X9	Dog	Negative	Negative		10/12/2020
V9VV	Dog	Negative	Negative		28/05/2021
VDCA	Cat	Negative	Negative		21/05/2021
VEWJ	Cat	Negative	Xenoreactive	0	16/11/2020
VK8X	Cat	Negative	Negative		18/03/2021
VM3N	Cat	Negative	Negative		13/11/2020
W25G	Dog	Negative	Negative		21/05/2021
W4AG	Cat	Negative	Negative		11/03/2021
W5ML	Cat	Negative	Negative		2021-12-16
W7TL	Cat	Negative	Xenoreactive	0	10/11/2020
WL4V	Cat	Negative	Negative		20/05/2020
WY89	Cat	Negative	Negative		04/05/2020
X5LC	Cat	Negative	Xenoreactive	0	30/06/2020
XCRR	Cat	Negative	Negative		28/05/2020
XCTT	Dog	Negative	Negative		16/06/2021
XE44	Dog	Negative	Negative		01/04/2021
XEPP	Cat	Negative	Negative		01/04/2021
XK6Y	Dog	Negative	Negative		28/05/2021
XMUS	Cat	Negative	Negative		14/12/2020
XP7Q	Cat	Negative	Negative		10/08/2020
XRA2	Cat	Negative	Negative		16/05/2020
XVT8	Dog	Negative	Negative		14/05/2021
XWYG	Dog	Negative	Negative		20/05/2021
XXHT	Dog	Negative	Positive	20	07/08/2020
XYX9	Dog	Negative	Negative		27/05/2021
Y59G	Dog	Negative	Negative		09/07/2021
Y6E3	Dog	Negative	Negative		21/05/2021
YA5K	Dog	Negative	Negative		12/06/2021
YD5X	Dog	Negative	Negative		10/12/2020
YQWX	Dog	Negative	Negative		31/05/2021
YULQ	Dog	Negative	Negative		18/03/2021
YWTT	Dog	Negative	Negative		01/04/2021
Z2VF	Dog	Negative	Negative		27/05/2021
Z2WS	Cat	Negative	Negative		10/11/2020
Z9NH	Cat	Negative	Negative		20/05/2020
ZFMW	Dog	Negative	Negative		10/06/2021
ZL2V	Cat	Negative	Negative		19/10/2020	Excluded (questionnaire not completed)
ZNBC	Cat	Negative	Negative		28/09/2020
ZQD4	Dog	Negative	Negative		10/12/2020
ZTSW	Cat	Negative	Negative		18/05/2020
ZVJX	Dog	Negative	Negative		10/12/2020
